# Supplementary material for: Redescription of Takahashia citricola Kuwana, 1909, and its transfer to the genus Pulvinaria Targioni Tozzetti (Coccoidea, Coccidae)
Source: Zookeys. 2012 Aug 28;(217):1–10. doi: 10.3897/zookeys.217.3405 (PMC3433700; doi:10.3897/zookeys.217.3405)
Supplement: XML Treatment for Pulvinaria citricola [file zookeys.217.3405-treatment1.xml]

<!DOCTYPE tp:taxon-treatment
  PUBLIC "-//TaxonX//DTD Taxonomic Treatment Publishing DTD v0 20100105//EN" "tax-treatment-NSO.dtd">
<tp:taxon-treatment xmlns:tp="http://www.plazi.org/taxpub"><tp:treatment-meta><mixed-citation publication-type="journal"><person-group><name><surname>Tanaka</surname><given-names>Hirotaka</given-names></name></person-group><article-title>Redescription of 
                    <italic>Takahashia citricola</italic> Kuwana, 1909,  and its transfer to the genus 
                    <italic>Pulvinaria</italic> Targioni Tozzetti (Coccoidea, Coccidae)
                </article-title><source>Zookeys</source><day>28</day><month>8</month><year>2012</year><volume>2012</volume><issue>217</issue><fpage>1</fpage><lpage>10</lpage><pub-id pub-id-type="doi">10.3897/zookeys.217.3405</pub-id></mixed-citation></tp:treatment-meta><tp:nomenclature><tp:taxon-name>
                        <tp:taxon-name-part taxon-name-part-type="genus">Pulvinaria</tp:taxon-name-part>
                        <tp:taxon-name-part taxon-name-part-type="species">citricola</tp:taxon-name-part>
                    <object-id xmlns:xlink="http://www.w3.org/1999/xlink" xlink:type="simple">http://species-id.net/wiki/Pulvinaria_citricola</object-id>
								</tp:taxon-name><tp:taxon-authority>(Kuwana, 1909)</tp:taxon-authority><tp:taxon-status xmlns:xlink="http://www.w3.org/1999/xlink" xlink:type="simple">comb. n.</tp:taxon-status><xref ref-type="fig" rid="F1">Figs 1</xref><xref ref-type="fig" rid="F2">2</xref><tp:nomenclature-citation-list><tp:nomenclature-citation><tp:taxon-name>Takahashia citricola</tp:taxon-name><comment><xref ref-type="bibr" rid="B20">Kuwana 1909</xref>: 153; <xref ref-type="bibr" rid="B22">Kuwana 1917</xref>: 53.</comment></tp:nomenclature-citation><tp:nomenclature-citation><tp:taxon-name>Saissetia citricola</tp:taxon-name><comment>: <xref ref-type="bibr" rid="B26">Takahashi and Tachikawa 1956</xref>: 7; <xref ref-type="bibr" rid="B17">Kawai 1972</xref>: 17; <xref ref-type="bibr" rid="B18">Kawai 1980</xref>: 157; <xref ref-type="bibr" rid="B27">Tang 1991</xref>: 216; <xref ref-type="bibr" rid="B2">Ben-Dov 1993</xref>: 304; <xref ref-type="bibr" rid="B19">Kozár et al. 1998</xref>: 152.</comment></tp:nomenclature-citation><tp:nomenclature-citation><tp:taxon-name>Pulvinaria gamazumii</tp:taxon-name><comment><xref ref-type="bibr" rid="B16">Kanda 1960</xref>: 119. syn. n.</comment></tp:nomenclature-citation><tp:nomenclature-citation><tp:taxon-name>Parasaissetia citricola</tp:taxon-name><comment>: <xref ref-type="bibr" rid="B31">Yang 1982</xref>: 178.</comment></tp:nomenclature-citation></tp:nomenclature-citation-list></tp:nomenclature><tp:treatment-sec sec-type="Material examined"><title>Material examined</title><p>(measured specimens are indicated by asterisks). 4 females*, <bold>Japan:</bold> Ôsaka [Osaka](<named-content xmlns:xlink="http://www.w3.org/1999/xlink" content-type="dwc:verbatimCoordinates" xlink:type="simple">34°33'N, 135°35'E</named-content> - <named-content xmlns:xlink="http://www.w3.org/1999/xlink" content-type="dwc:verbatimCoordinates" xlink:type="simple">34°46'N, 135°23'E</named-content>), 5.v.1954, R. Takahashi coll., host: <italic><tp:taxon-name>Cinnamomum camphora</tp:taxon-name></italic> (deposited in SEHU). 1 female*, <bold>Japan:</bold> Aomori, Towada (<named-content xmlns:xlink="http://www.w3.org/1999/xlink" content-type="dwc:verbatimCoordinates" xlink:type="simple">40°25'N, 141°20'E</named-content> - <named-content xmlns:xlink="http://www.w3.org/1999/xlink" content-type="dwc:verbatimCoordinates" xlink:type="simple">40°39'N, 140°50'E</named-content>), no date indicated, S. Kanda coll., host: <italic><tp:taxon-name>Viburnum wrightii</tp:taxon-name></italic> (deposited in OMNH; a syntype of <italic><tp:taxon-name>Pulvinaria ganazumii</tp:taxon-name></italic>). 5 females*, <bold>Japan:</bold> Tiba [Chiba], Matudo [Matsudo], Kamihongô [Kamiongo] (<named-content xmlns:xlink="http://www.w3.org/1999/xlink" content-type="dwc:verbatimCoordinates" xlink:type="simple">35°47'N, 139°55'E</named-content>), 23.iv.2005, H. Tanaka coll., host: <italic><tp:taxon-name>Ilex integra</tp:taxon-name></italic> (deposited in TUA). 4 females, <bold>Japan:</bold> Tôkyô [Tokyo], Meguro (<named-content xmlns:xlink="http://www.w3.org/1999/xlink" content-type="dwc:verbatimCoordinates" xlink:type="simple">35°35'N, 139°39'E</named-content> - <named-content xmlns:xlink="http://www.w3.org/1999/xlink" content-type="dwc:verbatimCoordinates" xlink:type="simple">35°39'N, 139°44'E</named-content>), 26.iv.1972, S. Kawai coll., host: <italic><tp:taxon-name>Illicium anisatum</tp:taxon-name></italic> (deposited in TUA); 1 female, Japan: Tôkyô [Tokyo], Hutyû [Fuchu], Saiwai-tyô [Saiwai-cho](<named-content xmlns:xlink="http://www.w3.org/1999/xlink" content-type="dwc:verbatimCoordinates" xlink:type="simple">35°41'N, 139°29'E</named-content>), 10.v.1974, S. Kawai coll., host: <italic><tp:taxon-name>Laurus nobilis</tp:taxon-name></italic> (deposited in TUA).
                    </p></tp:treatment-sec><tp:treatment-sec sec-type="Species diagnosis"><title>Species diagnosis</title><p>(based on adult female). Body nearly round, broadest across thorax and anterior abdomen. Body strongly lifted by ventral ovisac. Anal plates posteriorly elongate; each plate with posterior margin about two times as long as anterior margin, with 3 fine apical setae and a well-developed discal seta. Three types of ventral tubular ducts present; smallest type forming complete broad submarginal band.</p></tp:treatment-sec><tp:treatment-sec sec-type="Description"><title>Description.</title><p><bold>Living appearance</bold>. Body nearly round, broadest across thorax and anterior abdomen. Prior to oviposition, dorsum reddish light brown posteriorly and dark brown anteriorly (<xref ref-type="fig" rid="F1">Fig. 1</xref>), changing to reddish brown with a dark brown marginal ring at full-maturity. Mature adult females produce an ovisac mainly from beneath abdomen. No wax present on dorsum at oviposition. Post-oviposition females sclerotised and not shrivelled. Ovisac white, very convex, nearly hemispherical. Body strongly lifted posteriorly by ovisac.
                    </p><p><bold>Slide-mounted material (measured individuals: n = 10).</bold>Body elongate-oval, 2.9–4.0 mm long, 2.9–4.0 mm wide, margin with a shallow indentation at each stigmatic cleft; anal cleft 1/5–1/6 body length.
                    </p><p><italic>Dorsum</italic>. Derm membranous when young. Dermal areolations well developed. Dorsal setae spiniform, 7–12 mm long, frequent, scattered over entire dorsum, each with a well-developed basal socket. Preopercular pores each ring-like, conspicuous, <!--PageBreak-->3.5–7.0 mm wide, consisting of a compact group of 2–11 pores anterior to anal plates. Dorsal tubular ducts absent. Dorsal microductules frequent throughout. Dorsal tubercles absent. Anal plates posteriorly elongated; each plate with posterior margin about two times as long as anterior margin, each with 3 fine apical setae and a discal seta; length of plates 214–249 mm; width of single plate 85–122 mm; each plate with well-developed supporting bars. Ano-genital fold with 2 pairs of setae along anterior margin and 1 or 2 pairs laterally. Anal ring with 6–8 setae (mostly 8). Eyespot present near margin
                    </p><p><italic>Margin</italic>.Marginal setae spinose, each with a simple pointed apex and a well-developed basal socket; length highly variable, each seta 20–107 mm long, with 10–13 setae present on each side between stigmatic clefts. Stigmatic clefts shallow, each with 0–3 (mostly 3) stigmatic spines in each cleft, longest spine 92–134 µm long, about 3–4 times as long as lateral spines.<!--PageBreak--><!--PageBreak-->
                    </p><p><italic>Venter</italic>.Derm membranous. Pregenital disc-pores each with 8–11 loculi (mainly 10), present around genital opening and on mediolateral areas of all abdominal segments and metathorax; a small group also present laterad of each coxa. Spiracular disc-pores each with 5 loculi, present between margin and each spiracle in band 1–5 pores wide; anterior bands with 30–63 pores and posterior bands with 45–80 pores. Ventral microducts evenly distributed throughout venter. Three types of ventral tubular ducts present: type I with well-developed terminal gland and a stout inner ductule, present medially on head and thorax; type II rather narrower with a long, much thinner inner ductule, shallow cup-shaped invagination, and a well-developed terminal gland, sparse medially on posterior abdominal segments and also in a submarginal band with ducts of type III; type III ducts similar to type II, but with a short, filamentous inner ductule and very small terminal gland, mainly present in a broad submarginal band. Ventral setae: 3 pairs of long pregenital setae and 3–6 pairs of long setae between antennae; other setae short and fine. Spiracles as usual for family; width of each peritreme: anterior 47–60 mm, posterior 58–70 mm. Legs well developed; each with tibio-tarsal articulation and articulatory sclerosis; all claws without denticle; both claw digitules rather broad and slightly shorter than thin tarsal digitules; trochanter + femur 240–306 mm, tibia 162–198 mm, and tarsus 92–118 mm. Antennae each with 7 or 8 segments (mostly 8); total length 342–412 mm. Labium approximately 47–118 mm wide.
                    </p></tp:treatment-sec><tp:treatment-sec sec-type="Host plants in Japan"><title>Host plants in Japan.</title><p>Aquifoliaceae: <italic><tp:taxon-name>Ilex integra</tp:taxon-name></italic> (<xref ref-type="bibr" rid="B18">Kawai 1980</xref>); <italic><tp:taxon-name>Ilex chinensis</tp:taxon-name></italic> (<xref ref-type="bibr" rid="B18">Kawai 1980</xref>). <tp:taxon-name>Araliaceae</tp:taxon-name>: <italic><tp:taxon-name>Fatsia japonica</tp:taxon-name></italic> (<xref ref-type="bibr" rid="B26">Takahashi and Tachikawa 1956</xref>, <xref ref-type="bibr" rid="B18">Kawai 1980</xref>). <tp:taxon-name>Adoxaceae</tp:taxon-name>: <italic><tp:taxon-name>Viburnum odoratissimum</tp:taxon-name></italic> (<xref ref-type="bibr" rid="B26">Takahashi and Tachikawa 1956</xref>, <xref ref-type="bibr" rid="B18">Kawai 1980</xref>); <italic><tp:taxon-name>Viburnum wrightii</tp:taxon-name></italic> (Kanda1960).<tp:taxon-name>Ebenaceae</tp:taxon-name>: <italic><tp:taxon-name>Diospyros kaki</tp:taxon-name></italic> (<xref ref-type="bibr" rid="B26">Takahashi and Tachikawa 1956</xref>). <tp:taxon-name>Sapindaceae</tp:taxon-name>: <italic><tp:taxon-name>Aesculus turbinata</tp:taxon-name></italic> (<xref ref-type="bibr" rid="B18">Kawai 1980</xref>). <tp:taxon-name>Schisandraceae</tp:taxon-name>: <italic><tp:taxon-name>Illicium anisatum</tp:taxon-name></italic> (<xref ref-type="bibr" rid="B18">Kawai 1980</xref>). <tp:taxon-name>Lauraceae</tp:taxon-name>: <italic><tp:taxon-name>Cinnamomum camphora</tp:taxon-name></italic> (<xref ref-type="bibr" rid="B26">Takahashi and Tachikawa 1956</xref>, <xref ref-type="bibr" rid="B18">Kawai 1980</xref>); <italic><tp:taxon-name>Laurus nobilis</tp:taxon-name></italic> (<xref ref-type="bibr" rid="B26">Takahashi and Tachikawa 1956</xref>, <xref ref-type="bibr" rid="B18">Kawai 1980</xref>); <italic><tp:taxon-name>Machilus thunbergii</tp:taxon-name></italic> (<xref ref-type="bibr" rid="B18">Kawai 1980</xref>); <italic><tp:taxon-name>Lindera erythrocarpa</tp:taxon-name></italic> (<xref ref-type="bibr" rid="B18">Kawai 1980</xref>). <tp:taxon-name>Magnoliaceae</tp:taxon-name>: <italic><tp:taxon-name>Magnolia kobus</tp:taxon-name></italic> (<xref ref-type="bibr" rid="B26">Takahashi and Tachikawa 1956</xref>, <xref ref-type="bibr" rid="B18">Kawai 1980</xref>). <tp:taxon-name>Pentaphylacaceae</tp:taxon-name>: <italic><tp:taxon-name>Eurya japonica</tp:taxon-name></italic> (<xref ref-type="bibr" rid="B18">Kawai 1980</xref>); <italic><tp:taxon-name>Ternstroemia gymnanthera</tp:taxon-name></italic> (<xref ref-type="bibr" rid="B18">Kawai 1980</xref>). <tp:taxon-name>Pittosporaceae</tp:taxon-name>: <italic><tp:taxon-name>Pittosporum tobira</tp:taxon-name></italic> (<xref ref-type="bibr" rid="B18">Kawai 1980</xref>). <tp:taxon-name>Rosaceae</tp:taxon-name>: <italic><tp:taxon-name>Pyrus pyrifolia</tp:taxon-name></italic> (<xref ref-type="bibr" rid="B26">Takahashi and Tachikawa 1956</xref>, <xref ref-type="bibr" rid="B18">Kawai 1980</xref>). <tp:taxon-name>Rubiaceae</tp:taxon-name>: <italic><tp:taxon-name>Gardenia jasminoides</tp:taxon-name></italic> (<xref ref-type="bibr" rid="B18">Kawai 1980</xref>). <tp:taxon-name>Rutaceae</tp:taxon-name>: <italic><tp:taxon-name>Citrus</tp:taxon-name></italic> sp. (<xref ref-type="bibr" rid="B20">Kuwana 1909</xref>). <tp:taxon-name>Styracaceae</tp:taxon-name>: <italic><tp:taxon-name>Styrax obassia</tp:taxon-name></italic> (<xref ref-type="bibr" rid="B18">Kawai 1980</xref>). <tp:taxon-name>Theaceae</tp:taxon-name>: <italic><tp:taxon-name>Camellia sinensis</tp:taxon-name></italic> (<xref ref-type="bibr" rid="B18">Kawai 1980</xref>).
                    </p></tp:treatment-sec><tp:treatment-sec sec-type="Distribution"><title>Distribution.</title><p>Thisspecies occurs widely across central and northern parts of Japan from Honsyû [Honsyu], Kyusyû [Kyushu] and Sikoku [Shikoku] districts.</p></tp:treatment-sec><tp:treatment-sec sec-type="Notes"><title>Notes.</title><p>A good photograph of ovisac-producing adult females is presented in <xref ref-type="bibr" rid="B18">Kawai (1980)</xref>. Kuwana’s type material of this species could not be found in the Kuwana collection of the National Institute of Agricultural Environmental Sciences, Tukuba [Tsukuba] and is presumed lost.
                    </p></tp:treatment-sec><tp:treatment-sec><!--Section generated to contain objects referenced in tp:taxon-treatment.--><fig id="F1" position="float" orientation="portrait"><label>Figure 1.</label><caption><p><italic><tp:taxon-name>Pulvinaria citricola</tp:taxon-name></italic> (Kuwana, 1909), a pre-oviposition adult female on <italic><tp:taxon-name>Ilex integra</tp:taxon-name></italic>.</p></caption><graphic xmlns:xlink="http://www.w3.org/1999/xlink" xlink:href="ZooKeys-217-001-g001.jpg" position="float" orientation="portrait" xlink:type="simple"/></fig><fig id="F2" position="float" orientation="portrait"><label>Figure 2.</label><caption><p><italic><tp:taxon-name>Pulvinaria citricola</tp:taxon-name></italic> (Kuwana, 1909), adult female. ANT, antenna; AP, anal plates; DMD, dorsal microductule; DS, dorsal seta; LG, leg; MS, marginal setae; PGDP, pregenital disc pore; POP, preopercular pores; SDP, spiracular disc pore; SSP, stigmatic spines; VMD, ventral microduct; VTD, ventral tubular ducts of types I–III. Scales: 200 mm for ANT, AP, LG; 50 mm for MS, SSP; 10 mm for others.</p></caption><graphic xmlns:xlink="http://www.w3.org/1999/xlink" xlink:href="ZooKeys-217-001-g002.jpg" position="float" orientation="portrait" xlink:type="simple"/></fig></tp:treatment-sec><ref-list><ref id="B20"><mixed-citation xmlns:xlink="http://www.w3.org/1999/xlink" xlink:type="simple"><person-group><name name-style="western"><surname>Kuwana</surname><given-names>SI</given-names></name></person-group> (<year>1909</year>)<article-title> Coccidae of Japan (III). First supplemental list of Japanese Coccidae, or scale insects, with description of eight new species.</article-title><source>Journal of the New York Entomological Society </source><volume>17</volume>: <fpage>150</fpage>-<lpage>158</lpage>.</mixed-citation></ref><ref id="B22"><mixed-citation xmlns:xlink="http://www.w3.org/1999/xlink" xlink:type="simple"><person-group><name name-style="western"><surname>Kuwana</surname><given-names>SI</given-names></name></person-group> (<year>1917</year>)<source> [Coccidae of Japan, vol II.</source><publisher-name>]. Nishigahara Sousyo Kankoukai</publisher-name>, <publisher-loc>Tokyo</publisher-loc>, <lpage>157</lpage> pp.</mixed-citation></ref><ref id="B26"><mixed-citation xmlns:xlink="http://www.w3.org/1999/xlink" xlink:type="simple"><person-group><name name-style="western"><surname>Takahashi</surname><given-names>R</given-names></name><name name-style="western"><surname>Tachikawa</surname><given-names>T</given-names></name></person-group> (<year>1956</year>)<article-title> Scale insects of Shikoku (Homoptera: Coccoidea).</article-title><source>Transactions of the Shikoku Entomological Society </source><volume>5</volume>: <fpage>1</fpage>-<lpage>17</lpage>.</mixed-citation></ref><ref id="B17"><mixed-citation xmlns:xlink="http://www.w3.org/1999/xlink" xlink:type="simple"><person-group><name name-style="western"><surname>Kawai</surname><given-names>S</given-names></name></person-group> (<year>1972</year>)<article-title> [Diagnostic notes and biology of the coccid species occurring on cultivated or wild trees and shrubs in Japan (Homoptera: Coccoidea)].</article-title><source>Bulletin of the Tokyo-to Agricultural Experiment Station </source><volume>6</volume>: <fpage>1</fpage>-<lpage>54</lpage>. [In Japanese]</mixed-citation></ref><ref id="B18"><mixed-citation xmlns:xlink="http://www.w3.org/1999/xlink" xlink:type="simple"><person-group><name name-style="western"><surname>Kawai</surname><given-names>S</given-names></name></person-group> (<year>1980</year>)<source> [Scale Insects of Japan in Colors].</source><publisher-name>Zenkoku Nôson Kyouiku Kyoukai</publisher-name>, <publisher-loc>Tokyo</publisher-loc>, <lpage>455</lpage> pp.[In Japanese]</mixed-citation></ref><ref id="B27"><mixed-citation xmlns:xlink="http://www.w3.org/1999/xlink" xlink:type="simple"><person-group><name name-style="western"><surname>Tang</surname><given-names>FT </given-names></name></person-group> (<year>1991</year>)<source> [The Coccidae of China].</source><publisher-name>Shanxi United Universities Press</publisher-name>, <publisher-loc>Taiyuan</publisher-loc>, <lpage>377</lpage> pp. [<comment>In Chinese</comment>]<!--PageBreak--></mixed-citation></ref><ref id="B2"><mixed-citation xmlns:xlink="http://www.w3.org/1999/xlink" xlink:type="simple"><person-group><name name-style="western"><surname>Ben-Dov</surname><given-names>Y</given-names></name></person-group> (<year>1993</year>)<source> A Systematic Catalogue of the Soft Scale Insects of the World (Homoptera: Coccoidea: Coccidae) with data on geographical distribution, host plants, biology and economic importance. Flora and Fauna Handbook, No. 9.</source><publisher-name>Sandhill Crane Press</publisher-name>, <publisher-loc>Gainesville</publisher-loc>, <lpage>536</lpage> pp.</mixed-citation></ref><ref id="B19"><mixed-citation xmlns:xlink="http://www.w3.org/1999/xlink" xlink:type="simple"><person-group><name name-style="western"><surname>Kozár</surname><given-names>F</given-names></name><name name-style="western"><surname>Konczné Benedicty</surname><given-names>Z</given-names></name><name name-style="western"><surname>Drozdják</surname><given-names>J</given-names></name></person-group> (<year>1998</year>)<article-title> Coccidae.</article-title> In: <person-group><name name-style="western"><surname>Kozár</surname><given-names>F</given-names></name></person-group> (<role>Ed</role>). <issue-title>Catalogue of Palaearctic Coccoidea.</issue-title><source>Plant Protection Institute, Hungarian Academy of Sciences, Budapest</source>: <fpage>41</fpage>-<lpage>164</lpage>.</mixed-citation></ref><ref id="B16"><mixed-citation xmlns:xlink="http://www.w3.org/1999/xlink" xlink:type="simple"><person-group><name name-style="western"><surname>Kanda</surname><given-names>S</given-names></name></person-group> (<year>1960</year>)<article-title> Descriptions of the Coccidae from Japan (Homoptera).</article-title><source>Kontyû </source><volume>28</volume>: <fpage>116</fpage>-<lpage>123</lpage>.</mixed-citation></ref><ref id="B31"><mixed-citation xmlns:xlink="http://www.w3.org/1999/xlink" xlink:type="simple"><person-group><name name-style="western"><surname>Yang</surname><given-names>PL</given-names></name></person-group> (<year>1982</year>) <source>[General classification of scale insects in China].</source><publisher-name>Shanghai Science and Technology</publisher-name>, <publisher-loc>Shanghai</publisher-loc>, <lpage>425</lpage> pp. [<comment>In Chinese</comment>]</mixed-citation></ref></ref-list></tp:taxon-treatment>
