# Supplementary material for: Redescription of Takahashia citricola Kuwana, 1909, and its transfer to the genus Pulvinaria Targioni Tozzetti (Coccoidea, Coccidae)
Source: Zookeys. 2012 Aug 28;(217):1–10. doi: 10.3897/zookeys.217.3405 (PMC3433700; doi:10.3897/zookeys.217.3405)
Supplement: XML Treatment for Pulvinaria nipponica [file zookeys.217.3405-treatment2.xml]

<!DOCTYPE tp:taxon-treatment
  PUBLIC "-//TaxonX//DTD Taxonomic Treatment Publishing DTD v0 20100105//EN" "tax-treatment-NSO.dtd">
<tp:taxon-treatment xmlns:tp="http://www.plazi.org/taxpub"><tp:treatment-meta><mixed-citation publication-type="journal"><person-group><name><surname>Tanaka</surname><given-names>Hirotaka</given-names></name></person-group><article-title>Redescription of 
                    <italic>Takahashia citricola</italic> Kuwana, 1909,  and its transfer to the genus 
                    <italic>Pulvinaria</italic> Targioni Tozzetti (Coccoidea, Coccidae)
                </article-title><source>Zookeys</source><day>28</day><month>8</month><year>2012</year><volume>2012</volume><issue>217</issue><fpage>1</fpage><lpage>10</lpage><pub-id pub-id-type="doi">10.3897/zookeys.217.3405</pub-id></mixed-citation></tp:treatment-meta><tp:nomenclature><tp:taxon-name>
                        <tp:taxon-name-part taxon-name-part-type="genus">Pulvinaria</tp:taxon-name-part>
                        <tp:taxon-name-part taxon-name-part-type="species">nipponica</tp:taxon-name-part>
                    </tp:taxon-name><tp:taxon-authority>Lindinger, 1933</tp:taxon-authority><tp:taxon-status xmlns:xlink="http://www.w3.org/1999/xlink" xlink:type="simple">stat. res.</tp:taxon-status><tp:nomenclature-citation-list><tp:nomenclature-citation><tp:taxon-name>Pulvinaria citricola</tp:taxon-name><comment> <xref ref-type="bibr" rid="B21">Kuwana 1914</xref>: 3; <xref ref-type="bibr" rid="B22">Kuwana 1917</xref>: 35; <xref ref-type="bibr" rid="B24">Steinweden 1946</xref>: 5; <xref ref-type="bibr" rid="B25">Takahashi 1955</xref>: 151; <xref ref-type="bibr" rid="B26">Takahashi and Tachikawa 1956</xref>: 6; <xref ref-type="bibr" rid="B29">Williams and Kosztarab 1972</xref>: 125; <xref ref-type="bibr" rid="B17">Kawai 1972</xref>: 15; <xref ref-type="bibr" rid="B18">Kawai 1980</xref>: 154; <xref ref-type="bibr" rid="B9">Gill 1988</xref>: 85; <xref ref-type="bibr" rid="B27">Tang 1991</xref>: 234; Tao et al. 1990: 64; <xref ref-type="bibr" rid="B2">Ben-Dov 1993</xref>: 254.</comment></tp:nomenclature-citation><tp:nomenclature-citation><tp:taxon-name>Pulvinaria nipponica</tp:taxon-name><comment> Lindinger, 1933: 46 [Replacement name].</comment></tp:nomenclature-citation><tp:nomenclature-citation><tp:taxon-name>Eupulvinaria citricola</tp:taxon-name><comment>: <xref ref-type="bibr" rid="B7">Borchsenius 1953</xref>: 288.</comment></tp:nomenclature-citation></tp:nomenclature-citation-list></tp:nomenclature><tp:treatment-sec sec-type="Notes"><title>Notes.</title><p>As explained in the introduction, the transfer of <italic><tp:taxon-name>Takahashia citricola</tp:taxon-name></italic> Kuwana, 1909, to <italic><tp:taxon-name>Pulvinaria</tp:taxon-name></italic>necessitates a replacement name for the junior homonym <italic><tp:taxon-name>Pulvinaria citricola</tp:taxon-name></italic> Kuwana, 1914. A previously unjustified replacement name <italic><tp:taxon-name>Pulvinaria nipponica</tp:taxon-name></italic> was proposed by <xref ref-type="bibr" rid="B23">Lindinger (1933)</xref> for <italic><tp:taxon-name>Pulvinaria citricola</tp:taxon-name></italic> Kuwana, 1914, and this earlier name satisfies the provision of article 11 and the requirement of the article 13 (13.1.3.) of The International Code of Zoological Nomenclature (<xref ref-type="bibr" rid="B15">ICZN 1999</xref>). Thus, its’ status is resurrected as the replacement name for <italic><tp:taxon-name>Pulvinaria citricola</tp:taxon-name></italic> Kuwana, 1914 (nec Kuwana, 1909) in accordance to articles 23 (23.3.5.) and 60 (60.1. and 60.2.) of the ICZN.
                    </p></tp:treatment-sec><ref-list><ref id="B21"><mixed-citation xmlns:xlink="http://www.w3.org/1999/xlink" xlink:type="simple"><person-group><name name-style="western"><surname>Kuwana</surname><given-names>SI</given-names></name></person-group> (<year>1914</year>)<article-title> Coccidae of Japan, V.</article-title><source>Journal of Entomology and Zoology </source><volume>6</volume>: <fpage>1</fpage>-<lpage>8</lpage>.</mixed-citation></ref><ref id="B22"><mixed-citation xmlns:xlink="http://www.w3.org/1999/xlink" xlink:type="simple"><person-group><name name-style="western"><surname>Kuwana</surname><given-names>SI</given-names></name></person-group> (<year>1917</year>)<source> [Coccidae of Japan, vol II.</source><publisher-name>]. Nishigahara Sousyo Kankoukai</publisher-name>, <publisher-loc>Tokyo</publisher-loc>, <lpage>157</lpage> pp.</mixed-citation></ref><ref id="B24"><mixed-citation xmlns:xlink="http://www.w3.org/1999/xlink" xlink:type="simple"><person-group><name name-style="western"><surname>Steinweden</surname><given-names>JB </given-names></name></person-group> (<year>1946</year>)<article-title> The identity of certain common American species of <italic>Pulvinaria</italic> (Homoptera: Coccoidea: Coccidae).</article-title><source>Microentomology</source><volume>11</volume>: <fpage>1</fpage>–<lpage>28</lpage>.</mixed-citation></ref><ref id="B25"><mixed-citation xmlns:xlink="http://www.w3.org/1999/xlink" xlink:type="simple"><person-group><name name-style="western"><surname>Takahashi</surname><given-names>R</given-names></name></person-group> (<year>1955</year>)<article-title> <italic>Pulvinaria</italic> of Japan (Coccidae, Homoptera).</article-title><source>Kontyû </source><volume>23</volume>: <fpage>148</fpage>-<lpage>154</lpage>.</mixed-citation></ref><ref id="B26"><mixed-citation xmlns:xlink="http://www.w3.org/1999/xlink" xlink:type="simple"><person-group><name name-style="western"><surname>Takahashi</surname><given-names>R</given-names></name><name name-style="western"><surname>Tachikawa</surname><given-names>T</given-names></name></person-group> (<year>1956</year>)<article-title> Scale insects of Shikoku (Homoptera: Coccoidea).</article-title><source>Transactions of the Shikoku Entomological Society </source><volume>5</volume>: <fpage>1</fpage>-<lpage>17</lpage>.</mixed-citation></ref><ref id="B29"><mixed-citation xmlns:xlink="http://www.w3.org/1999/xlink" xlink:type="simple"><person-group><name name-style="western"><surname>Williams</surname><given-names>ML</given-names></name><name name-style="western"><surname>Kosztarab</surname><given-names>M </given-names></name></person-group> (<year>1972</year>)<article-title> Morphology and systematics of the Coccidae of Virginia with notes on their biology (Homoptera: Coccoidea).</article-title><source>Research Division Bulletin, Virginia Polytechnic Institute and State University</source><volume>74</volume>: <fpage>1</fpage>–<lpage>215</lpage>.</mixed-citation></ref><ref id="B17"><mixed-citation xmlns:xlink="http://www.w3.org/1999/xlink" xlink:type="simple"><person-group><name name-style="western"><surname>Kawai</surname><given-names>S</given-names></name></person-group> (<year>1972</year>)<article-title> [Diagnostic notes and biology of the coccid species occurring on cultivated or wild trees and shrubs in Japan (Homoptera: Coccoidea)].</article-title><source>Bulletin of the Tokyo-to Agricultural Experiment Station </source><volume>6</volume>: <fpage>1</fpage>-<lpage>54</lpage>. [In Japanese]</mixed-citation></ref><ref id="B18"><mixed-citation xmlns:xlink="http://www.w3.org/1999/xlink" xlink:type="simple"><person-group><name name-style="western"><surname>Kawai</surname><given-names>S</given-names></name></person-group> (<year>1980</year>)<source> [Scale Insects of Japan in Colors].</source><publisher-name>Zenkoku Nôson Kyouiku Kyoukai</publisher-name>, <publisher-loc>Tokyo</publisher-loc>, <lpage>455</lpage> pp.[In Japanese]</mixed-citation></ref><ref id="B9"><mixed-citation xmlns:xlink="http://www.w3.org/1999/xlink" xlink:type="simple"><person-group><name name-style="western"><surname>Gill</surname><given-names>RJ </given-names></name></person-group> (<year>1988</year>)<source> The Scale Insects of California: Part 1.</source><publisher-name>The Soft Scales (Homoptera: Coccoidea: Coccidae). California Dept. of Food and Agriculture, Sacramento</publisher-name>, <publisher-loc>CA</publisher-loc>, <lpage>132</lpage> pp.</mixed-citation></ref><ref id="B27"><mixed-citation xmlns:xlink="http://www.w3.org/1999/xlink" xlink:type="simple"><person-group><name name-style="western"><surname>Tang</surname><given-names>FT </given-names></name></person-group> (<year>1991</year>)<source> [The Coccidae of China].</source><publisher-name>Shanxi United Universities Press</publisher-name>, <publisher-loc>Taiyuan</publisher-loc>, <lpage>377</lpage> pp. [<comment>In Chinese</comment>]<!--PageBreak--></mixed-citation></ref><ref id="B2"><mixed-citation xmlns:xlink="http://www.w3.org/1999/xlink" xlink:type="simple"><person-group><name name-style="western"><surname>Ben-Dov</surname><given-names>Y</given-names></name></person-group> (<year>1993</year>)<source> A Systematic Catalogue of the Soft Scale Insects of the World (Homoptera: Coccoidea: Coccidae) with data on geographical distribution, host plants, biology and economic importance. Flora and Fauna Handbook, No. 9.</source><publisher-name>Sandhill Crane Press</publisher-name>, <publisher-loc>Gainesville</publisher-loc>, <lpage>536</lpage> pp.</mixed-citation></ref><ref id="B7"><mixed-citation xmlns:xlink="http://www.w3.org/1999/xlink" xlink:type="simple"><person-group><name name-style="western"><surname>Borchsenius</surname><given-names>NS</given-names></name></person-group> (<year>1953</year>)<article-title> [New genera and species of scale insects of the family Coccidae (Homoptera, Coccoidea)].</article-title><source>Entomologicheskoe Obozrenye </source><volume>33</volume>: <fpage>281</fpage>-<lpage>290</lpage>. [In Russian]</mixed-citation></ref><ref id="B23"><mixed-citation xmlns:xlink="http://www.w3.org/1999/xlink" xlink:type="simple"><person-group><name name-style="western"><surname>Lindinger</surname><given-names>L </given-names></name></person-group> (<year>1933</year>)<article-title> Beiträge zur Kenntnis der Schildläuse (Hemipt. – Homopt., Coccid.).</article-title><source>Entomologischer Anzeiger </source><volume>13</volume>: <fpage>77</fpage>-<lpage>166</lpage>.</mixed-citation></ref><ref id="B15"><mixed-citation xmlns:xlink="http://www.w3.org/1999/xlink" xlink:type="simple"><person-group><name name-style="western"><surname>ICZN</surname></name></person-group> (<year>1999</year>)<source> International Code of Zoological Nomenclature, Fourth edition.</source><publisher-name>International Trust for Zoological Nomenclature</publisher-name>.</mixed-citation></ref></ref-list></tp:taxon-treatment>
